# Supplementary material for: Effect of Escin Alone or in Combination with Antifungal Agents on Resistant Candida glabrata Biofilms: Mechanisms of Action
Source: Antibiotics (Basel). 2023 Jul 20;12(7):1210. doi: 10.3390/antibiotics12071210 (PMC10376425; doi:10.3390/antibiotics12071210)
Supplement: Supplementary file 1 [file antibiotics-12-01210-s001.zip]

Archive with 1 entries (1 files):
- antibiotics-2500356-supplementary.pdf
